# Supplementary material for: Immunogenicity and Breakthrough Outcomes of mRNA Booster Strategies Among Healthcare Workers During the BA.1/BA.2 Omicron Surge
Source: Microorganisms. 2025 Oct 14;13(10):2362. doi: 10.3390/microorganisms13102362 (PMC12565756; doi:10.3390/microorganisms13102362)
Supplement: Supplementary file 1 [file microorganisms-13-02362-s001.zip]

Archive with 1 entries (1 files):
- microorganisms-3859070-supplementary.pdf
